# Supplementary material for: Can Digital Technologies Be Useful for Weight Loss in Individuals with Overweight or Obesity? A Systematic Review
Source: Healthcare (Basel). 2024 Mar 16;12(6):670. doi: 10.3390/healthcare12060670 (PMC10970199; doi:10.3390/healthcare12060670)
Supplement: Supplementary file 1 [file healthcare-12-00670-s001.zip]

Archive with 1 entries (1 files):
- healthcare-2864285-supplementary.pdf
